# Supplementary material for: Combined Antitumor Effect of the Serine Protease Urokinase Inhibitor Upamostat and the Sphingosine Kinase 2 Inhibitor Opaganib on Cholangiocarcinoma Patient-Derived Xenografts
Source: Cancers (Basel). 2024 Mar 5;16(5):1050. doi: 10.3390/cancers16051050 (PMC10930726; doi:10.3390/cancers16051050)
Supplement: Supplementary file 1 [file cancers-16-01050-s001.zip]

Archive with 1 entries (1 files):
- cancers-2866776-supplementary.pdf
